# Supplementary material for: Viral RNA Metagenomics of Hyalomma Ticks Collected from Dromedary Camels in Makkah Province, Saudi Arabia
Source: Viruses. 2021 Jul 18;13(7):1396. doi: 10.3390/v13071396 (PMC8310382; doi:10.3390/v13071396)
Supplement: Supplementary file 1 [file viruses-13-01396-s001.zip]

Archive with 1 entries (1 files):
- viruses-1280647-supplementary.pdf
